# Supplementary material for: Quantitative study of bioinformatics analysis on glioma: a bibliometric analysis
Source: Front Oncol. 2023 Nov 15;13:1222797. doi: 10.3389/fonc.2023.1222797 (PMC10690598; doi:10.3389/fonc.2023.1222797)
Supplement: Supplementary Table 1 — Clusters of coauthorship among organizations. [file DataSheet_1.zip]

Archive with 5 entries (4 files):
- supplementary files/S1_Table.xlsx
- supplementary files/S2_Table.xlsx
- supplementary files/S3_Table.xlsx
- supplementary files/raw data.zip
- supplementary files/
