# Supplementary material for: Quantitative study of bioinformatics analysis on glioma: a bibliometric analysis
Source: Front Oncol. 2023 Nov 15;13:1222797. doi: 10.3389/fonc.2023.1222797 (PMC10690598; doi:10.3389/fonc.2023.1222797)
Supplement: Supplementary Table 1 — Clusters of coauthorship among organizations. [file DataSheet_1.zip › supplementary files/S1_Table.xlsx]

## Sheet: Sheet1
cluster1	cluster2	cluster3	cluster4	cluster5	cluster6
aix marseille univ	anhui med univ	cangzhou cent hosp	all india inst med sci	acad sinica	asian glioma genome atlas network agga
bar ilan univ	army med univ	cgcg	charite univ med berlin	beijing neurosurg inst	beijing inst brain disorders
baylor coll med	beijing univ chinese med	chinese acad med sci & peking union med coll	dkfz	chang gung univ	capital med univ
beth israel deaconess med ctr	bengbu med coll	chinese peoples liberat army gen hosp	german canc consortium dktk	china med univ	china natl clin res ctr neurol dis
boston childrens hosp	cent s univ	dezhou peoples hosp	german canc res ctr	chinese glioma genome atlas network	chinese acad med sci
boston univ	cent south univ	hebei gen hosp	hannover med sch	chinese univ hong kong	chinese glioma genome atlas network cgga
brigham & womens hosp	changsha kexin canc hosp	hebei med univ	heidelberg univ	dalian med univ	henan key lab tumor immunol & biotherapy
broad inst mit & harvard	chinese acad sci	hebei univ	heidelberg univ hosp	imperial coll london	henan prov peoples hosp
brown univ	chongqing med univ	jining 1 peoples hosp	indian inst sci	jinzhou med univ	henan univ
case western reserve univ	chongqing univ	jining med univ	ludwig maximilians univ munchen	kaohsiung med univ	peking union med coll
catholic univ korea	collaborat innovat ctr canc med	liaocheng peoples hosp	med univ vienna	key lab neurooncol liaoning prov	tsinghua univ
cedars sinai med ctr	east china inst digital med engn	minist educ	natl inst mental hlth & neurosci	liaoning res ctr translat med nervous syst dis	xinxiang med univ
chonnam natl univ	first hosp jilin univ	nankai univ	naval med univ	natl def med ctr	zhengzhou univ
chungnam natl univ	fourth mil med univ	ningxia med univ	ohio state univ	natl univ singapore
city hope natl med ctr	fudan univ	osaka univ	tech univ dresden	natl yang ming univ
cleveland clin	fujian med univ	peking univ	tech univ munich	shenyang pharmaceut univ
cnr	fujian prov hosp	qingdao univ	univ british columbia	taipei city hosp
columbia univ	futian women & children hlth inst	shandong key lab brain funct remodeling	univ freiburg	taipei med univ
dana farber canc inst	gannan med univ	shandong univ	univ hosp	taipei med univ hosp
dartmouth coll	ganzhou peoples hosp	shanghai clin med ctr neurosurg	univ hosp heidelberg	triserv gen hosp
duke univ	guangdong 999 brain hosp	tianjin huanhu hosp	univ leipzig	univ hong kong
emory univ	guangdong acad med sci	tianjin key lab injuries variat & regenerat nervo	univ med ctr hamburg eppendorf
erasmus mc	guangdong pharmaceut univ	tianjin med univ	univ munich
fred hutchinson canc res ctr	guangxi med univ	tianjin med univ canc inst & hosp	univ queensland
grp hosp pitie salpetriere	guangzhou med univ	tianjin med univ gen hosp	univ tubingen
h lee moffitt canc ctr & res inst	guangzhou univ chinese med	tianjin municipal govt	univ zurich
harvard med sch	guizhou med univ	tianjin neurol inst	univ zurich hosp
harvard univ	hangzhou med coll	tianjin univ
henry ford hlth syst	harbin med univ	univ bergen
henry ford hosp	heilongjiang acad med sci	wenzhou med univ
hosp univ penn	hokkaido univ
howard hughes med inst	hosp hunan univ chinese med
icahn sch med mt sinai	huazhong univ sci & technol
indiana univ sch med	hubei univ med
inserm	hunan normal univ
inst syst biol	hunan univ
johns hopkins univ	hunan univ chinese med
karolinska inst	huzhou univ
kings coll london	jiangnan univ
korea univ	jiangsu univ
leidos biomed res inc	jiangxi canc hosp
lund univ	jiangxi prov peoples hosp
massachusetts gen hosp	jiaxing univ
mayo clin	jilin univ
mem sloan kettering canc ctr	jinan univ
mit	jishou univ
natl canc ctr	kunming med univ
nci	lanzhou univ
ninds	linyi peoples hosp
northeastern univ	nanchang univ
northwestern univ	nanjing med univ
nyu	nanjing univ
odense univ hosp	nanjing univ chinese med
oklahoma med res fdn	nantong univ
omicsway corp	ningbo univ
oslo univ hosp	qiqihar med univ
russian acad sci	second mil med univ
samsung med ctr	shaanxi prov peoples hosp
seoul natl univ	shaanxi univ chinese med
st jude childrens res hosp	shandong first med univ
stanford univ	shanghai jiao tong univ
sungkyunkwan univ	shantou univ
swedish neurosci inst	shantou univ med coll
tel aviv univ	shanxi med univ
thomas jefferson univ hosp	shenzhen univ
umea univ	sichuan univ
univ alabama birmingham	soochow univ
univ calif berkeley	south china univ technol
univ calif los angeles	southeast univ
univ calif san diego	southern med univ
univ calif san francisco	southern univ sci & technol
univ chicago	southwest med univ
univ cologne	suining cent hosp
univ florida	sun yat sen univ
univ groningen	third mil med univ
univ helsinki	tongji univ
univ illinois	univ chinese acad sci
univ miami	univ elect sci & technol china
univ michigan	univ sci & technol china
univ minnesota	univ south china
univ n carolina	wannan med coll
univ nacl autonoma mexico	weifang med univ
univ new south wales	weifang peoples hosp
univ oklahoma	wuhan univ
univ oslo	xi an jiao tong univ
univ oxford	xiamen univ
univ pavia	xian med univ
univ penn	xinjiang med univ
univ pittsburgh	xuzhou med univ
univ s florida	yangzhou univ
univ sao paulo	youjiang med univ nationalities
univ southern calif	zhejiang canc hosp
univ southern denmark	zhejiang chinese med univ
univ texas hlth sci ctr houston	zhejiang prov peoples hosp
univ texas hlth sci ctr san antonio	zhejiang univ
univ texas houston	zunyi med univ
univ texas md anderson canc ctr
univ texas southwestern med ctr dallas
univ toronto
univ utah
univ virginia
univ washington
uppsala univ
vanderbilt univ
washington univ
weill cornell med
weill cornell med coll
yale univ
yonsei univ
