# Supplementary material for: Quantitative study of bioinformatics analysis on glioma: a bibliometric analysis
Source: Front Oncol. 2023 Nov 15;13:1222797. doi: 10.3389/fonc.2023.1222797 (PMC10690598; doi:10.3389/fonc.2023.1222797)
Supplement: Supplementary Table 1 — Clusters of coauthorship among organizations. [file DataSheet_1.zip › supplementary files/S2_Table.xlsx]

## Sheet: Sheet1
Cluster1	Cluster2	Cluster3	Cluster4	Cluster5	Cluster6	Cluster7	Cluster8	Cluster9
aix marseille univ	bar ilan univ	all india inst med sci	baylor coll med	anhui med univ	case western reserve univ	acad sinica	boston childrens hosp	asian glioma genome atlas network agga
army med univ	brigham & womens hosp	bengbu med coll	boston univ	beijing neurosurg inst	cgcg	chang gung univ	catholic univ korea	beijing inst brain disorders
beijing univ chinese med	columbia univ	cangzhou cent hosp	broad inst mit & harvard	beth israel deaconess med ctr	changsha kexin canc hosp	dalian med univ	chinese univ hong kong	capital med univ
cent s univ	dana farber canc inst	chinese acad med sci	brown univ	cedars sinai med ctr	charite univ med berlin	henan prov peoples hosp	cnr	china natl clin res ctr neurol dis
cent south univ	dkfz	collaborat innovat ctr canc med	emory univ	china med univ	chonnam natl univ	henan univ	dartmouth coll	chinese glioma genome atlas network
chinese acad med sci & peking union med coll	erasmus mc	hebei med univ	ganzhou peoples hosp	city hope natl med ctr	cleveland clin	kaohsiung med univ	guangdong pharmaceut univ	chinese glioma genome atlas network cgga
chinese acad sci	fred hutchinson canc res ctr	hebei univ	guangzhou med univ	dezhou peoples hosp	duke univ	natl def med ctr	imperial coll london	harbin med univ
chinese peoples liberat army gen hosp	gannan med univ	henan key lab tumor immunol & biotherapy	hangzhou med coll	fujian prov hosp	fourth mil med univ	natl yang ming univ	natl univ singapore	huzhou univ
chongqing med univ	german canc consortium dktk	hubei univ med	henry ford hosp	futian women & children hlth inst	hokkaido univ	naval med univ	ningxia med univ	tianjin med univ gen hosp
chongqing univ	german canc res ctr	jiangsu univ	hunan univ	h lee moffitt canc ctr & res inst	indiana univ sch med	taipei city hosp	oklahoma med res fdn
chungnam natl univ	grp hosp pitie salpetriere	jiangxi canc hosp	jiangxi prov peoples hosp	liaoning res ctr translat med nervous syst dis	jiangnan univ	taipei med univ	tsinghua univ
east china inst digital med engn	hannover med sch	key lab neurooncol liaoning prov	johns hopkins univ	nantong univ	korea univ	taipei med univ hosp	univ oklahoma
first hosp jilin univ	harvard med sch	minist educ	leidos biomed res inc	oslo univ hosp	odense univ hosp	tianjin key lab injuries variat & regenerat nervo	univ utah
fudan univ	harvard univ	nanjing med univ	nci	shandong key lab brain funct remodeling	southeast univ	triserv gen hosp	weill cornell med
fujian med univ	heidelberg univ	nanjing univ	northeastern univ	shandong univ	southwest med univ	univ michigan	xian med univ
guangdong 999 brain hosp	heidelberg univ hosp	nankai univ	northwestern univ	soochow univ	suining cent hosp	univ nacl autonoma mexico
guangdong acad med sci	henry ford hlth syst	peking union med coll	ohio state univ	univ florida	tarbiat modares univ	univ queensland
guangxi med univ	howard hughes med inst	qiqihar med univ	southern univ sci & technol	univ groningen	univ southern denmark	xi an jiao tong univ
guangzhou univ chinese med	indian inst sci	second mil med univ	st jude childrens res hosp	univ minnesota	univ tehran
guizhou med univ	inst syst biol	shaanxi prov peoples hosp	stanford univ	univ oslo	univ tehran med sci
hebei gen hosp	karolinska inst	shanghai engn res ctr pharmaceut translat	thomas jefferson univ hosp	univ oxford	yonsei univ
heilongjiang acad med sci	kings coll london	sun yat sen univ	tianjin med univ canc inst & hosp	univ s florida
hosp hunan univ chinese med	ludwig maximilians univ munchen	tangshan gongren hosp	tianjin univ	univ sao paulo
hosp univ penn	lund univ	tianjin huanhu hosp	univ calif san diego	univ southern calif
huazhong univ sci & technol	massachusetts gen hosp	tianjin med univ	univ illinois	xiamen univ
hunan normal univ	mayo clin	tianjin municipal govt	univ penn	zhejiang chinese med univ
hunan univ chinese med	med univ vienna	tianjin neurol inst	univ pittsburgh	zhejiang prov peoples hosp
icahn sch med mt sinai	mem sloan kettering canc ctr	univ chicago	univ texas houston
inserm	mit	univ pavia	univ virginia
jiaxing univ	natl canc ctr	univ texas hlth sci ctr houston	vanderbilt univ
jilin univ	natl inst mental hlth & neurosci	xuzhou med univ
jinan univ	ninds	zhejiang canc hosp
jining 1 peoples hosp	nyu	zhengzhou univ
jining med univ	omicsway corp
jinzhou med univ	osaka univ
jishou univ	russian acad sci
kunming med univ	samsung med ctr
lanzhou univ	seoul natl univ
liaocheng peoples hosp	sungkyunkwan univ
linyi peoples hosp	swedish neurosci inst
nanchang univ	tabriz univ med sci
nanjing univ chinese med	tech univ dresden
ningbo univ	tech univ munich
peking univ	tel aviv univ
qingdao univ	umea univ
shaanxi univ chinese med	univ alabama birmingham
shandong first med univ	univ bergen
shanghai clin med ctr neurosurg	univ british columbia
shanghai jiao tong univ	univ calif berkeley
shantou univ	univ calif los angeles
shantou univ med coll	univ calif san francisco
shanxi med univ	univ cologne
shenyang pharmaceut univ	univ freiburg
shenzhen univ	univ helsinki
sichuan univ	univ hong kong
south china univ technol	univ hosp
southern med univ	univ hosp heidelberg
third mil med univ	univ leipzig
tongji univ	univ med ctr hamburg eppendorf
univ chinese acad sci	univ miami
univ elect sci & technol china	univ munich
univ fed rio grande do sul	univ n carolina
univ sci & technol china	univ new south wales
univ south china	univ texas hlth sci ctr san antonio
univ toronto	univ texas md anderson canc ctr
wannan med coll	univ texas southwestern med ctr dallas
weifang med univ	univ tubingen
wenzhou med univ	univ washington
wuhan univ	univ zurich
xinjiang med univ	univ zurich hosp
xinxiang med univ	uppsala univ
yangzhou univ	washington univ
youjiang med univ nationalities	weifang peoples hosp
zhejiang univ	weill cornell med coll
zunyi med univ	yale univ
