# Supplementary material for: Quantitative study of bioinformatics analysis on glioma: a bibliometric analysis
Source: Front Oncol. 2023 Nov 15;13:1222797. doi: 10.3389/fonc.2023.1222797 (PMC10690598; doi:10.3389/fonc.2023.1222797)
Supplement: Supplementary Table 1 — Clusters of coauthorship among organizations. [file DataSheet_1.zip › supplementary files/S3_Table.xlsx]

## Sheet: Sheet1
Cluster1	Cluster2	Cluster3	Cluster4	Cluster5	Cluster6	Cluster7	Cluster8	Cluster9	Cluster10	Cluster11	Cluster12	Cluster13	Cluster14	Cluster15	Cluster16	Cluster17
1p	adjuvant temozolomide	adhesion	blockade	age	brain-tumors	bioinformatic analysis	alternative splicing	astrocytes	activation	antibody	cancer cells	biomarkers	akt	cancer	biogenesis	colorectal cancer
1p/19q	bevacizumab	angiogenesis	cells	amplification	breast-cancer	bioinformatics	binding	axis	autophagy	cell migration	carcinoma	brain	degradation	chinese glioma genome atlas	biomarker	human glioma-cells
astrocytoma	cell lung-cancer	apoptosis	health	association	cancer stem cell	bioinformatics analysis	c-myc	cd44	biology	cell-migration	cerna	gene-expression	gene	family	circrna	inhibition
astrocytomas	chemoresistance	beta-catenin	immune	dna methylation	cancer stem cells	breast cancer	cell	cell cycle	cell-death	discovery	competing endogenous rna	glioblastoma (gbm)	inactivation	lower grade glioma	circular rna	long non-coding rnas
brain tumor	chemosensitivity	breast-cancer cells	immune cells	egfr	cancer stem-cells	cell-cycle	cgga	cell-growth	death	extracellular vesicles	growth	growth-factor receptor	inhibitor	nervous-system	circular rnas	malignancy
breast	chemotherapy	cell invasion	immune checkpoint	epigenetics	cancer-cells	chromatin	connectivity map	complex	dendritic cells	extracellular-matrix	hotair	hypermethylation	inhibitors	oncogene	epidemiology	myc
central-nervous-system	colorectal-cancer	cell proliferation	immune microenvironment	evolution	carcinogenesis	crnde	delivery	contributes	ferroptosis	glutamate	lncrna	immune infiltration	mtor	organization	gbm	pathway
checkpoint	combination	cell-proliferation	immune response	gene expression	differential expression	cycle	dna	dna repair	gene signature	low grade glioma	lncrnas	lasso	overexpression	the cancer genome atlas	glioma	progression
classification	concomitant	colon-cancer	immunity	genes	differentiation	cytoscape	expression	gene ontology	immune cell infiltration	marker	long non-coding rna	methylation	p53	transcription factors	mechanism	validation
comparative genomic hybridization	dna-repair	down-regulation	immunosuppression	genomic analysis	emt	database	gsea	glioma stem-cells	induction	network	long noncoding rna	pan-cancer analysis	phosphorylation	transcriptome	noncoding rna
deep learning	drug resistance	endothelial-cells	immunotherapy	heterogeneity	epithelial-mesenchymal transition	differential expression analysis	hallmarks	glycolysis	kinase	precision medicine	long noncoding rnas	profiles	pi3k
diagnosis	drug-resistance	ezh2	infiltration	idh1	grade gliomas	differentially expressed genes	leukemia	human gliomas	low-grade glioma	prognostic biomarker	microrna	prognostic	protein-protein interaction
diffuse glioma	epidermal-growth-factor	gastric-cancer	invasiveness	idh2 mutations	growth-factor-beta	disease	lower-grade glioma	hypoxia	metabolism	proteins	micrornas	promoter	pten
extent	glioblastoma	glioblastoma cells	lgg	impact	human glioblastoma	expression profiles	lung adenocarcinoma	inflammation	molecular-mechanisms	proteomics	migration	r package	targets
features	glioblastoma multiforme (gbm)	glioma stem cells	macrophage	integrated genomic analysis	initiating cells	geo	m(6)a	lymphocytes	prognosis	receptors	mir-21	the cancer genome atlas (tcga)	tumor-suppressor
genetics	glioma-cells	growth-factor	macrophage polarization	isocitrate dehydrogenase	intratumoral heterogeneity	glioblastoma multiforme	m6a	malignant progression	prognostic model	resource	mirna	web server
genome	high-grade glioma	hepatocellular carcinoma	macrophages	landscape	maintenance	hub genes	messenger-rna	nomogram	pyroptosis	server	pathogenesis	wgcna
genomics	in-vivo	hepatocellular-carcinoma	mechanisms	machine learning	mesenchymal	identification	modulation	prognostic factor	receptor	stress	proliferation
glioblastoma-multiforme	malignant glioma	in-vitro	melanoma	molecular classification	nf-kappa-b	insights	overall survival	regulatory t-cells	regulator	transcriptomics	suppresses
gliomas	malignant gliomas	invasion	microenvironment	mutation	ovarian-cancer	medulloblastoma	prognostic signature	responses	risk score
grade	mgmt	knockdown	microglia	oncology	prostate-cancer	microarray	protein	risk model	roles
idh	mgmt promoter methylation	lung-cancer	nivolumab	pathways	recurrent glioblastoma	mitochondria	rna	risk signature	signature
idh mutation	molecular subtypes	mesenchymal transition	pan-cancer	patterns	self-renewal	networks	stem-like cells	target
idh1 mutation	multiforme	meta-analysis	pd-1	polymorphisms	signaling pathways	normalization	suppression	tumor immune microenvironment
images	newly-diagnosed glioblastoma	metastasis	pd-l1	reveals	stat3	package	tcga	tumor-cells
immunohistochemistry	phase-ii	mirnas	phenotype	risk	stem-cells	patient survival	translation	variants
low-grade gliomas	phase-ii trial	pancreatic-cancer	polarization	signatures	suppressor	radioresistance	tumorigenicity
lower-grade gliomas	promoter methylation	poor-prognosis	predicts	somatic mutation	tgf-beta	rna sequencing
management	radiation	promotes	squamous-cell carcinoma	somatic mutations	therapeutic target	rna-seq
markers	radiation-therapy	signaling pathway	t-cells	subsets	transcription	statistics
model	radiosensitivity	temozolomide resistance	therapy	subtypes	transcription factor	therapeutic targets
models	radiotherapy	tumor-growth	tumor microenvironment	susceptibility	transition
molecular pathology	repair	tumorigenesis	tumor progression	tp53
mri	resistance	up-regulation	tumor-associated macrophages
mutations	sensitivity	wnt
oligodendroglioma	stemness	wnt/beta-catenin
prediction	temozolomide
primary brain	trial
prognostic marker	tumor-suppressor gene
prognostic value
prognostic-significance
radiogenomics
radiomics
recurrence
regression
report primary brain
resection
segmentation
selection
survival
survival analysis
system
tert promoter mutations
tumor
tumors
united-states
